# Supplementary material for: Efficacy of physical exercise on the physical ability, cardiac function and cardiopulmonary fitness of patients with atrial fibrillation: a systematic review and meta-analysis
Source: Front Cardiovasc Med. 2024 Feb 23;11:1352643. doi: 10.3389/fcvm.2024.1352643 (PMC10920220; doi:10.3389/fcvm.2024.1352643)
Supplement: Supplementary file 1 [file Table1.xlsx]

## Sheet: PubMed
TABLE 1		PubMed search strategy.
		No.	Query
		1	"Atrial Fibrillation"[Mesh]
		2	(((((Atrial Fibrillation[MeSH Major Topic]) OR (Atrial flutter[MeSH Major Topic])) OR (Atrial Fibrillation[Title/Abstract])) OR (Atrial flutter[Title/Abstract])) OR (Auricular Fibrillation[Title/Abstract])) OR (Auricular flutter[Title/Abstract])
		3	#1 OR #2
		4	"Exercise"[Mesh]
		5	(((((((Exercise[MeSH Major Topic]) OR (Activity[MeSH Major Topic])) OR (Exercise[Title/Abstract])) OR (Activity[Title/Abstract])) OR (Physical Exercise[Title/Abstract])) OR (Physical Activity[Title/Abstract])) OR (Aerobic Exercise[Title/Abstract])) OR (Exercise Training[Title/Abstract])
		6	#4 OR #5
		7	"Randomized Controlled Trial" [Publication Type]
		8	#3 AND #6 AND #7
		Emabse search strategy.
		No.	Query
		#1	'atrial fibrillation'/exp
		#2	'atrium fibrillation':ab,ti OR 'auricular fibrilation':ab,ti OR 'auricular fibrillation':ab,ti OR 'cardiac atrial fibrillation':ab,ti OR 'cardiac atrium fibrillation':ab,ti OR 'fibrillation, heart atrium':ab,ti OR 'heart atrial fibrillation':ab,ti OR 'heart atrium fibrillation':ab,ti OR 'heart fibrillation atrium':ab,ti OR 'non-valvular atrial fibrillation':ab,ti OR 'nonvalvular atrial fibrillati…
		#3	#1 OR #2
		#4	'exercise'/exp
		#5	'biometric exercise':ab,ti OR 'effort':ab,ti OR 'exercise capacity':ab,ti OR 'exercise performance':ab,ti OR 'exercise training':ab,ti OR 'exertion':ab,ti OR 'fitness training':ab,ti OR 'fitness workout':ab,ti OR 'physical conditioning, human':ab,ti OR 'physical effort':ab,ti OR 'physical exercise':ab,ti OR 'physical exertion':ab,ti OR 'physical work-out':ab,ti OR 'physical workout':ab,ti OR 'exe…
		#6	#4 OR #5
		#7	'randomized controlled trial'/exp
		#8	'controlled trial, randomized':ab,ti OR 'randomised controlled study':ab,ti OR 'randomised controlled trial':ab,ti OR 'randomized controlled study':ab,ti OR 'trial, randomized controlled':ab,ti OR 'randomized controlled trial':ab,ti
		#9	#7 OR #8
		#10	#3 AND #6 AND #9
		Web of Science search strategy.
		No.	Search Query
		#1	Exercise (Topic) OR Activity (Topic) OR Physical Exercise (Topic) OR Physical Activity (Topic) OR Aerobic Exercise (Topic) OR Exercise Training (Topic)
		#2	Atrial Fibrillation (Topic) OR Atrial flutter (Topic) OR Auricular Fibrillation (Topic) OR Auricular flutter (Topic)
		#3	Randomized Controlled Trial (Topic)
		#4	#1 AND #2 AND #3

## Sheet: embase
No.	Query	Results
#1	'atrial fibrillation'/exp	216497
#2	'atrium fibrillation':ab,ti OR 'auricular fibrilation':ab,ti OR 'auricular fibrillation':ab,ti OR 'cardiac atrial fibrillation':ab,ti OR 'cardiac atrium fibrillation':ab,ti OR 'fibrillation, heart atrium':ab,ti OR 'heart atrial fibrillation':ab,ti OR 'heart atrium fibrillation':ab,ti OR 'heart fibrillation atrium':ab,ti OR 'non-valvular atrial fibrillation':ab,ti OR 'nonvalvular atrial fibrillati…	164888
#3	#1 OR #2	229872
#4	'exercise'/exp	448339
#5	'biometric exercise':ab,ti OR 'effort':ab,ti OR 'exercise capacity':ab,ti OR 'exercise performance':ab,ti OR 'exercise training':ab,ti OR 'exertion':ab,ti OR 'fitness training':ab,ti OR 'fitness workout':ab,ti OR 'physical conditioning, human':ab,ti OR 'physical effort':ab,ti OR 'physical exercise':ab,ti OR 'physical exertion':ab,ti OR 'physical work-out':ab,ti OR 'physical workout':ab,ti OR 'exe…	643478
#6	#4 OR #5	808737
#7	'randomized controlled trial'/exp	790919
#8	'controlled trial, randomized':ab,ti OR 'randomised controlled study':ab,ti OR 'randomised controlled trial':ab,ti OR 'randomized controlled study':ab,ti OR 'trial, randomized controlled':ab,ti OR 'randomized controlled trial':ab,ti	197230
#9	#7 OR #8	832484
#10	#3 AND #6 AND #9	379

## Sheet: WOS
#	Search Query	Results
1	Exercise (Topic) OR Activity (Topic) OR Physical Exercise (Topic) OR Physical Activity (Topic) OR Aerobic Exercise (Topic) OR Exercise Training (Topic)	5727060
2	Atrial Fibrillation (Topic) OR Atrial flutter (Topic) OR Auricular Fibrillation (Topic) OR Auricular flutter (Topic)	130685
3	Randomized Controlled Trial (Topic)	525917
4	#1 AND #2 AND #3	352
