# Supplementary material for: Efficacy of physical exercise on the physical ability, cardiac function and cardiopulmonary fitness of patients with atrial fibrillation: a systematic review and meta-analysis
Source: Front Cardiovasc Med. 2024 Feb 23;11:1352643. doi: 10.3389/fcvm.2024.1352643 (PMC10920220; doi:10.3389/fcvm.2024.1352643)
Supplement: Supplementary file 2 [file Table2.xlsx]

## Sheet: TABLE2
TABLE 2 | Data extraction of the selected articles.
	Study	Country	Inclusion criteria	Case (n)		Male (n)	Training period	Training mode	Session duration	Number of sessions per week	Exercise intensity	Control measures	Primary outcomes
				EG	CG
1	Cai et al., 2019	China	Patients with atrial fibrillation treated by catheter ablation	29	27	44	8 weeks	Aerobics	150 minutes	once	not clear	usual care	Cardiac function (peak VO2 ) Exercise capacity (6MWT) QoL (SF-36) Resting HR BP
2	Hegbom et al., 2006	Norway	Patients with chronic AF	13	15	26	2 months	aerobic exercise and muscle strengthening	1.25 hours	3 times	70% to 90 % of maximal heart rate (HRmax)	usual care	heart rate variability（HF） Exercise capacity（CW） QOL（SF-36）
3	Guilherme Guimarães et al., 2018	Brazil	permanent AF in HF patients	12	12	not clear	12 weeks	Aerobics	60 minutes	3 times	between 14 and 16 on the Borg Scale)	maintain habitual activities	BNP ANP VO2 resting and maximum heart rate
4	Alves et al., 2022	Brazil	AFp associated with HF	13	13	not clear	12 weeks	combination	60 minutes	3 times	not clear	usual activities	LAD LVEF VE/VCO2
5	Malmo et al., 2016	America	nonpermanent AF patients	26	25	22	12 weeks	Aerobics	22 minutes	3 times	Borg scale of 6 to 20	continued their previous exercise habits.	Time in AF Vo2 peak AF Symptoms and QoL（SF-36）
6	Wahlstrom et al., 2017	Norway	patients with paroxysmal atrial fibrillation	33	36	42	12 weeks	Yoga	1 hour	once	not clear	not to perform any yoga	QoL Haemodynamic assessments（BP、HR）
7	Kato et al., 2019	Japan	patients treated with catheter ablation for persistent atrial fibrillation	28	31	47	6 months	combination	60 minutes	2-3 times	40% to 60% of one repetition maximum	usual care	Exercise capacity and physical function(6MWD、 peak VO 2) Cardiac structure and function(LVEF%)
8	Osbak et al., 2012	Denmark	Adults with permanent atrial fibrillation	24	23	35	12 weeks	combination	60 minutes	3 times	at 70% of maximal work capacity	usual care	Muscle strength Exercise capacity and 6-min walk test. Heart rate and blood pressure QoL
9	Silva Alves et al., 2018	Brazil	Patients with HFAF	13	13	26	12 weeks	combination	60 minutes	3 times	14 to 16 by the Borg Effective Subjective Effort Scale	untrained	Resting HR 、HR recovery Cardiopulmonary exercise （peak vo2、VE/VCO2） Echocardiography QoL
10	Elliott et al., 2023	Australia	Patients with symptomatic paroxysmal or persistent AF	51	46	69	12 months	combination	210 minutes	once	85% to 90% of heart rate reserve established during baseline cardiopulmonary exercise testing	usual care	AF Monitoring AF Symptom Severity Cardiopulmonary Exercise Testing（VO2 peak）
11	Pippa et al., 2007	Italy	AF patients	22	21	30	16 weeks	qi gong	90 minutes	twice	not clear	usual care	6-minute walk ejection fraction total cholesterol, high-density lipoprotein, homocysteine
12	Borland et al., 2020	Sweden	permanent AF patients	46	50	68	3 months	combination	60 minutes	twice	Borg scale 6-20.	Positive effects of physical activity on prescription	Exercise capacity Muscular endurance tests Physical activity level QoL Cardiac function （EF）
13	Nourmohammadi et al., 2019	Iran	chronic AF patients	25	25	23	8 weeks	Aerobic exercises	60 minutes	twice	70-80 percent of maximum oxygen consumption or heart rate, and maximum MET of 8.9.	not participate in any organized sports programs	QoL
